# Supplementary material for: Probing the Effects of the FGFR-Inhibitor Derazantinib on Vascular Development in Zebrafish Embryos
Source: Pharmaceuticals (Basel). 2020 Dec 30;14(1):25. doi: 10.3390/ph14010025 (PMC7824571; doi:10.3390/ph14010025)
Supplement: Supplementary file 1 [file pharmaceuticals-14-00025-s001.zip]

Archive with 15 entries (14 files):
- Supplementary-Proofs/
- Supplementary-Proofs/Video6.avi
- __MACOSX/Supplementary-Proofs/._Video6.avi
- Supplementary-Proofs/Pharmaceuticals-Kotini et al-2020-Supplementary-Revised-Proof.docx
- __MACOSX/Supplementary-Proofs/._Pharmaceuticals-Kotini et al-2020-Supplementary-Revised-Proof.docx
- Supplementary-Proofs/Video5.avi
- __MACOSX/Supplementary-Proofs/._Video5.avi
- Supplementary-Proofs/Video4.avi
- __MACOSX/Supplementary-Proofs/._Video4.avi
- Supplementary-Proofs/Video1.avi
- __MACOSX/Supplementary-Proofs/._Video1.avi
- Supplementary-Proofs/Video3.avi
- __MACOSX/Supplementary-Proofs/._Video3.avi
- Supplementary-Proofs/Video2.avi
- __MACOSX/Supplementary-Proofs/._Video2.avi
